# Supplementary material for: Early Phase Increase in Serum TIMP-1 in Patients with Acute Encephalopathy with Biphasic Seizures and Late Reduced Diffusion
Source: Children (Basel). 2022 Dec 30;10(1):78. doi: 10.3390/children10010078 (PMC9857315; doi:10.3390/children10010078)
Supplement: Supplementary file 1 [file children-10-00078-s001.zip]

Archive with 1 entries (1 files):
- children-2045972-supplementary.pdf
